# Supplementary material for: Characteristics and Whole-Genome Analysis of Limosilactobacillus fermentum Phage LFP02
Source: Foods. 2023 Jul 16;12(14):2716. doi: 10.3390/foods12142716 (PMC10379269; doi:10.3390/foods12142716)
Supplement: Supplementary file 1 [file foods-12-02716-s001.zip]

Archive with 3 entries (3 files):
- Table S1 Strains used in the host range study.xlsx
- Table S2 Phage LFP02 Annotation results.xlsx
- Table S3 Average nucleotide identity of five phages..xlsx
