# Supplementary material for: Characteristics and Whole-Genome Analysis of Limosilactobacillus fermentum Phage LFP02
Source: Foods. 2023 Jul 16;12(14):2716. doi: 10.3390/foods12142716 (PMC10379269; doi:10.3390/foods12142716)
Supplement: Supplementary file 1 [file foods-12-02716-s001.zip › Table S1 Strains used in the host range study.xlsx]

## Sheet: Sheet1
Table S1 Strains used in the host range test
	Strain number	Isolation location	IsolationSource	Plaque ("+" indicates the presence of plaque, "- "the opposite）
1	Lactobacillus fermentum IMAU32351	Bagkanas, Altay, Xinjiang Uygur Autonomous Region, China	Fermented cow milk	-
2	Lactobacillus fermentum IMAU32332	Fifth Brigade, Fourth Township, Tekes County, Ili Kazakh Autonomous Prefecture, Xinjiang Uygur Autonomous Region, China	Fermented cow milk	-
3	Lactobacillus fermentum IMAU32714	Fourth Brigade, Fourth Township, Tekes County, Ili Kazakh Autonomous Prefecture, Xinjiang Uygur Autonomous Region, China	Fermented cow milk	-
4	Lactobacillus fermentum IMAU32649	Fourth Brigade, Fourth Township, Tekes County, Ili Kazakh Autonomous Prefecture, Xinjiang Uygur Autonomous Region, China	Fermented cow milk	+
5	Lactobacillus fermentum IMAU32695	Fourth Brigade, Fourth Township, Tekes County, Ili Kazakh Autonomous Prefecture, Xinjiang Uygur Autonomous Region, China	Fermented cow milk	-
6	Lactobacillus fermentum IMAU62170	Fourth Village of Baling, Ningzhong Township, Dangxiong County, Lhasa City, Tibet Autonomous Region, China	Fermented yak milk	-
7	Lactobacillus fermentum IMAU92163	Khunkur Village, Republic of Buryatia, Russia	Fermented cow milk	-
8	Lactobacillus fermentum IMAU32132	Second Township, Tekes County, Ili Kazak Autonomous Prefecture, Xinjiang Uygur Autonomous Region, China	Fermented cow milk	-
9	Lactobacillus fermentum IMAU32454	Second Township, Tekes County, Ili Kazak Autonomous Prefecture, Xinjiang Uygur Autonomous Region, China	Fermented cow milk	-
10	Lactobacillus fermentum IMAU32566	Second Township, Zhaosu County, Ili Kazak Autonomous Prefecture, Xinjiang Uygur Autonomous Region, China	Fermented cow milk	-
11	Lactobacillus fermentum IMAU32229	Second Township, Zhaosu County, Ili Kazak Autonomous Prefecture, Xinjiang Uygur Autonomous Region, China	Fermented cow milk	-
12	Lactobacillus fermentum IMAU32570	Second Township, Zhaosu County, Ili Kazak Autonomous Prefecture, Xinjiang Uygur Autonomous Region, China	Fermented cow milk	-
13	Lactobacillus fermentum IMAU32510	Seventh Township, Tokgu County, Ili Kazak Autonomous Prefecture, Xinjiang Uygur Autonomous Region, China	Fermented cow milk	-
14	Lactobacillus fermentum IMAU32102	Seventh Township, Tokgu County, Ili Kazak Autonomous Prefecture, Xinjiang Uygur Autonomous Region, China	Fermented cow milk	-
15	Lactobacillus fermentum IMAU32509	Seventh Township, Tokgu County, Ili Kazak Autonomous Prefecture, Xinjiang Uygur Autonomous Region, China	Fermented cow milk	-
16	Enterococcus faecalis IMAU32444	Seventh Township, Tokgu County, Ili Kazak Autonomous Prefecture, Xinjiang Uygur Autonomous Region, China	Fermented cow milk	-
17	Lactobacillus fermentum IMAU32515	Seventh Township, Tokgu County, Ili Kazak Autonomous Prefecture, Xinjiang Uygur Autonomous Region, China	Fermented cow milk	-
18	Lactobacillus fermentum IMAU32436	Teke Town, Ili Kazakh Autonomous Prefecture, Xinjiang Uygur Autonomous Region, China	Fermented cow milk	-
19	Lactobacillus fermentum IMAU32157	Tekes Town, Ili Kazak Autonomous Prefecture, Xinjiang Uygur Autonomous Region, China	Fermented cow milk	+
20	Lactobacillus fermentum IMAU32468	Tekes Town, Ili Kazak Autonomous Prefecture, Xinjiang Uygur Autonomous Region, China	Fermented cow milk	-
21	Lactobacillus fermentum IMAU32192	Tekes Town, Ili Kazak Autonomous Prefecture, Xinjiang Uygur Autonomous Region, China	Fermented cow milk	-
22	Lactobacillus delbrueckii subsp. bulgaricus IMAU32163	Tekes Town, Ili Kazak Autonomous Prefecture, Xinjiang Uygur Autonomous Region, China	Fermented cow milk	-
23	Lactobacillus fermentum IMAU32045	Second Brigade, Tekes Town, Ili Kazak Autonomous Prefecture, Xinjiang Uygur Autonomous Region, China	Fermented cow milk	-
24	Lactobacillus fermentum IMAU32729	The pasture of Fourth Township, Tekes County, Ili Kazak Autonomous Prefecture, Xinjiang Uygur Autonomous Region, China	Fermented cow milk	-
25	Lactobacillus plantarum IMAU32308	Third Brigade, Fourth Township, Tex County, Ili Kazak Autonomous Prefecture, Xinjiang Uygur Autonomous Region, China	Fermented cow milk	-
26	Lactobacillus fermentum IMAU32677	Third Brigade, Fourth Township, Tex County, Ili Kazak Autonomous Prefecture, Xinjiang Uygur Autonomous Region, China	Fermented cow milk	-
27	Lactobacillus fermentum IMAU32616	Tianshan Township, Zhaosu County, Ili Kazak Autonomous Prefecture, Xinjiang Uygur Autonomous Region, China	Cheese	+
28	Lactobacillus fermentum IMAU32617	Tianshan Township, Zhaosu County, Ili Kazak Autonomous Prefecture, Xinjiang Uygur Autonomous Region, China	Cheese	-
29	Lactobacillus fermentum IMAU32275	Tianshan Township, Zhaosu County, Ili Kazak Autonomous Prefecture, Xinjiang Uygur Autonomous Region, China	Fermented cow milk	-
30	Lactobacillus fermentum IMAU32646	Tianshan Township, Zhaosu County, Ili Kazak Autonomous Prefecture, Xinjiang Uygur Autonomous Region, China	Fermented cow milk	-
31	Lactobacillus fermentum IMAU32615	Tianshan Township, Zhaosu County, Ili Kazak Autonomous Prefecture, Xinjiang Uygur Autonomous Region, China	Cheese	-
32	Lactobacillus fermentum IMAU32554	Udzongbulak Township, Zhaosu County, Ili Kazak Autonomous Prefecture, Xinjiang Uygur Autonomous Region, China	Fermented cow milk	-
33	Lactobacillus delbrueckii IMAU40077	Heimahe Township, Gonghe County, Hainan Prefecture, Qinghai Province, China	Fermented yak milk	-
34	Lactobacillus delbrueckii IMAU40111	Gangcha County, Haibei Prefecture, Qinghai Province, China	Fermented yak milk	-
35	Lactobacillus delbrueckii IMAU40163	Xuanji Township, Delingha City, Haixi Prefecture, Qinghai Province,China	Fermented goat and cow mixed milk.	-
36	Lactobacillus delbrueckii IMAU40077	Heimahe Township, Gonghe County, Hainan Prefecture, Qinghai Province, China	Fermented yak milk	-
37	Lactobacillus delbrueckii IMAU40080	Haiyan County, Haibei Prefecture, Qinghai Province, China	Fermented yak milk	-
38	Lactobacillus delbrueckii IMAU40073	Shaliuhe Town, Gangcha County, Haibei Prefecture, Qinghai Province, China	Fermented yak milk	-
39	Lactobacillus delbrueckii IMAU20421	Yehe Agulasumu, Treasury Sugur Province, Mongolia	Fermented cow milk	-
40	Lactobacillus plantarum IMAU80171	Huaiyuan Town, Chongzhou City, Sichuan Province, China	Pickle	-
41	Lactobacillus plantarum IMAU70095	Linhe, Bayannur City, Inner Mongolia Autonomous Region, China	Acidic-gruel	-
42	Lactobacillus plantarum IMAU80184	Qionglai City, Sichuan Province, China	Pickle	-
43	Lactobacillus plantarum IMAU10140	Urat Middle Banner, Bayannur City, Inner Mongolia Autonomous Region, China	Fermented cow milk	-
44	Lactobacillus plantarum IMAU10120	Urat Middle Banner, Bayannur City, Inner Mongolia Autonomous Region, China	Fermented cow milk	-
45	Lactobacillus plantarum IMAU80106	Qionglai City, Sichuan Province, China	Pickle	-
46	Lactobacillus plantarum IMAU80065	Dayi County, Sichuan Province, China	Pickle	-
47	Lactobacillus fermentum IMAU70032	Aliben Su Mu, Urat Front Banner, Bayan Nur City, Inner Mongolia Autonomous Region, China	Acidic-gruel	-
48	Lactobacillus fermentum IMAU20717	Sangtusumu, Erdeni, Central Province of Mongolia, Mongolia	Fermented cow milk	-
49	Lactobacillus fermentum IMAU70076	Shuanghe Town, Tokto County, Hohhot City, Inner Mongolia Autonomous Region, China	Acidic-gruel	-
50	Lactobacillus fermentum IMAU70064	Tumet Right Banner, Baotou City, Inner Mongolia Autonomous Region, China	Acidic-gruel	-
51	Lactobacillus fermentum IMAU70142	Linhe, Bayannur City, Inner Mongolia Autonomous Region, China	Acidic-gruel	-
52	Lactobacillus fermentum IMAU80814	Awancang Township, Maqu County, Gansu Province, China	Whey	-
