# Supplementary material for: Characteristics and Whole-Genome Analysis of Limosilactobacillus fermentum Phage LFP02
Source: Foods. 2023 Jul 16;12(14):2716. doi: 10.3390/foods12142716 (PMC10379269; doi:10.3390/foods12142716)
Supplement: Supplementary file 1 [file foods-12-02716-s001.zip › Table S2 Phage LFP02 Annotation results.xlsx]

## Sheet: Sheet1
gene_ID	nr_annotation_results	Rast_results
gene1	hypothetical protein [Lactobacillus fermentum]	Phage holin
gene2	hypothetical protein [Lactobacillus fermentum]	hypothetical protein
gene3	DUF2479 domain-containing protein [Lactobacillus fermentum]	hypothetical protein
gene4	SGNH/GDSL hydrolase family protein [Lactobacillus fermentum]	hypothetical protein
gene5	hypothetical protein [Lactobacillus fermentum]	hypothetical protein
gene6	hypothetical protein [Lactobacillus fermentum]	hypothetical protein
gene7	hypothetical protein [Lactobacillus fermentum]	hypothetical protein
gene8	peptidase M23 [Lactobacillus fermentum]	hypothetical protein
gene9	hypothetical protein NB22_09410 [Lactobacillus fermentum NB-22]	hypothetical protein
gene10	phage tail tape measure protein [Lactobacillus fermentum]	hypothetical protein			Phage diversity, genomics and phylogeny
gene11	hypothetical protein predicted by Glimmer/Critica [Lactobacillus fermentum]	hypothetical protein			Complete sequence of Erwinia piriflorinigrans plasmids pEPIR37 and pEPIR5 and role of pEPIR37 in pathogen virulence
gene12	hypothetical protein [Lactobacillus fermentum]	hypothetical protein
gene13	phage tail protein [Lactobacillus fermentum]	Phage major tail protein			Targeting mechanisms of tailed bacteriophages
gene14	hypothetical protein AYI71_05555 [Lactobacillus oris]	putative head-tail joining protein			Functional annotation of hypothetical proteins – A review
gene15	HK97 gp10 family phage protein [Lactobacillus fermentum]	hypothetical protein			Bacteriophage HK97: Assembly of the Capsid and Evolutionary Connections
gene16	head-tail joining protein [Lactobacillus phage LF1]	hypothetical protein			The Bacteriophage Head-to-Tail Interface
gene17	phage gp6-like head-tail connector protein [Lactobacillus fermentum]	DNA packaging protein			Structure of bacteriophage SPP1 head-to-tail connection reveals mechanism for viral DNA gating	The Crystal Structure of Bacteriophage HK97 gp6: Defining a Large Family of Head–Tail Connector Proteins
gene18	phage capsid protein [Lactobacillus phage phiPYB5]	Phage capsid protein			Phage diversity, genomics and phylogeny
gene19	HK97 family phage prohead protease [Lactobacillus fermentum]	Phage head maturation protease			The Prohead-I structure of bacteriophage HK97: implications for scaffold-mediated control of particle assembly and maturation
gene20	phage portal protein [Lactobacillus fermentum]	Phage portal protein			Structures of T7 bacteriophage portal and tail suggest a viral DNA retention and ejection mechanism
gene21	bacteriophage terminase large subunit [Lactobacillus phage LF1]	terminase large subunit			Strategies for purification of the bacteriophage HK97 small and large terminase subunits that yield pure and homogeneous samples that are functional
gene22	terminase [Lactobacillus fermentum]	terminase small subunit			Structure and function of the small terminase component of the DNA packaging machine in T4-like bacteriophages
gene23	HNH endonuclease [Lactobacillus fermentum]	HNH endonuclease			HNH proteins are a widespread component of phage DNA packaging machines
gene24	hypothetical protein AYI71_06475 [Lactobacillus oris]	hypothetical protein
gene25	hypothetical protein [Lactobacillus fermentum]	hypothetical protein
gene26	hypothetical protein [Lactobacillus fermentum]	hypothetical protein
gene27	hypothetical protein AYI71_06490 [Lactobacillus oris]	hypothetical protein
gene28	hypothetical protein [Lactobacillus mucosae]	hypothetical protein
gene29	hypothetical protein LfeSau_42 [Lactobacillus phage LfeSau]	hypothetical protein
gene30	VRR-NUC domain-containing protein [Lactobacillus fermentum]	hypothetical protein			Antibacterial T6SS effectors with a VRR-Nuc domain are structure-specific nucleases doi： 7554.82437/eLife.<>
gene31	DNA primase [Lactobacillus fermentum]	DNA primase
gene32	DUF669 domain-containing protein [Lactobacillus fermentum]	hypothetical protein
gene33	helicase [Lactobacillus fermentum MTCC 8711]	Putative helicase			DNA Helicases- Definition, Structure, Types, Functions, Examples	History of DNA Helicases
gene34	DNA-binding protein [Lactobacillus fermentum]	hypothetical protein			The structure, function and evolution of proteins that bind DNA and RNA
gene35	siphovirus Gp157 family protein [Lactobacillus fermentum]	hypothetical protein			A Cryptic Non-Inducible Prophage Confers Phage-Immunity on the Streptococcus thermophilus M17PTZA496
gene36	hypothetical protein [Lactobacillus fermentum]	hypothetical protein
gene37	hypothetical protein [Lactobacillus phage LF1]	hypothetical protein
gene38	hypothetical protein [Lactobacillus fermentum]	hypothetical protein
gene39	hypothetical protein [Lactobacillus equigenerosi]	hypothetical protein
gene40	hypothetical protein [Lactobacillus fermentum]	hypothetical protein
gene41	XRE family transcriptional regulator [Lactobacillus fermentum]	hypothetical protein			A Novel XRE-Type Regulator Mediates Phage Lytic Development and Multiple Host Metabolic Processes in Pseudomonas aeruginosa	XRE family transcriptional regulator XtrSs modulates Streptococcus suis fitness under hydrogen peroxide stress
gene42	-	SOS-response repressor and protease LexA
gene43	XRE family transcriptional regulator [Lactobacillus fermentum]	hypothetical protein
gene44	hypothetical protein [Lactobacillus fermentum]	hypothetical protein
gene45	hypothetical protein AN630_03765 [Lactobacillus fermentum]	Mobile element protein
gene46	Transposase, IS30 family [Lactobacillus plantarum ZJ316]	Potassium voltage-gated channel			Site-specific recombination by the DDE family member mobile element IS30 transposase	Molecular characterization of newly identified IS3, IS4 and IS30 insertion sequence-like elements in Mycoplasma bovis and their possible roles in genome plasticity
gene47	ion transporter [Lactobacillus fermentum]	hypothetical protein			Ion transporters and their exploration for conferring abiotic stress tolerance in plants	Ion transport articles from across Nature Portfolio
gene48	hypothetical protein [Lactobacillus fermentum]	hypothetical protein
gene49	hypothetical protein DWV65_09830 [Lactobacillus fermentum]	Integrase
gene50	site-specific integrase [Lactobacillus fermentum]	hypothetical protein			Drag-and-drop genome insertion of large sequences without double-strand DNA cleavage using CRISPR-directed integrases	Phage integrases: biology and applications
gene51	hypothetical protein [Lactobacillus fermentum]	hypothetical protein
gene52	-	hypothetical protein
gene53	LysM peptidoglycan-binding domain-containing protein [Lactobacillus fermentum]	hypothetical protein			Molecular basis for bacterial peptidoglycan recognition by LysM domains	Molecular basis for bacterial peptidoglycan recognition by LysM domains
