# Supplementary material for: Characteristics and Whole-Genome Analysis of Limosilactobacillus fermentum Phage LFP02
Source: Foods. 2023 Jul 16;12(14):2716. doi: 10.3390/foods12142716 (PMC10379269; doi:10.3390/foods12142716)
Supplement: Supplementary file 1 [file foods-12-02716-s001.zip › Table S3 Average nucleotide identity of five phages..xlsx]

## Sheet: Sheet1
Phage name	phage LFP02	phage JNU_P1	phage JNU_P5	phage LF1	phage phiPYB5
phage LFP02	1	0.8145	0.8798	0.8853	0.891
phage JNU_P1	0.8145	1	0.933	0.8697	0.8411
phage JNU_P5	0.8798	0.933	1	0.8	0.809
phage LF1	0.8853	0.8697	0.8	1	0.8855
phage phiPYB5	0.891	0.8411	0.809	0.8855	1
